# Supplementary material for: The Prognostic Value of Hematological, Immune-Inflammatory, Metabolic, and Hormonal Biomarkers in the Treatment Response of Hospitalized Patients with Anorexia Nervosa
Source: Nutrients. 2025 Jul 9;17(14):2260. doi: 10.3390/nu17142260 (PMC12299521; doi:10.3390/nu17142260)
Supplement: Supplementary file 1 [file nutrients-17-02260-s001.zip]

Archive with 1 entries (1 files):
- nutrients-3694297-supplementary.pdf
